# Supplementary material for: Detection of urinary miRNAs for diagnosis of clear cell renal cell carcinoma
Source: Sci Rep. 2020 Dec 4;10:21290. doi: 10.1038/s41598-020-77774-9 (PMC7718885; doi:10.1038/s41598-020-77774-9)
Supplement: Supplementary file 3 — Supplementary information. [file 41598_2020_77774_MOESM3_ESM.xlsx]

## Sheet: Foglio1
Supplementary Table S13. Raw data concerning miRNA expression by ccRCC and miRNA presence in the urine of ccRCC patients resulting from RT-qPCR. In green, Ct * values of the miRNAs in the adjacent non-cancerous kidney tissue and ccRCC specimen of each patient. RNU6-2 was used as internal control. In yellow, Ct * values in the urine of each patient. miR-16, miRTC, and cel-miR-39 were used as inter…
	Ct *
Patient # **	RNU6-2	RNU6-2	miR-122	miR-122	miR-1271	miR-1271	miR-15b	miR-15b	miR-625	miR-625	miR-629	miR-629	miR-93	miR-93	miR-1260a	miR-1260a	miR-369	miR-369	miR-16	miRTC	cel-mir-39	miR-122	miR-1271	miR-15b
	Adjacent non-cancerous kidney tissue	ccRCC	Adjacent non-cancerous kidney tissue	ccRCC	Adjacent non-cancerous kidney tissue	ccRCC	Adjacent non-cancerous kidney tissue	ccRCC	Adjacent non-cancerous kidney tissue	ccRCC	Adjacent non-cancerous kidney tissue	ccRCC	Adjacent non-cancerous kidney tissue	ccRCC	Adjacent non-cancerous kidney tissue	ccRCC	Adjacent non-cancerous kidney tissue	ccRCC
1	17.21	21.14	30.19	26.58	26.82	30.95	21.47	22.12	34.97	36.81	28.42	31.08	21.93	24.86	17.64	20.75	24.37	35.59
2	22.11	15.88	32.66	29.33	32.56	25.4	28.27	19.46	35.95	30.8	29.94	26.22	25.46	20.13	22.72	15.4	35.25	24.01	26.47	18.41	17.64	29.23	27.75	30.88
3	15.29	18.09	31.17	27.33	23.83	25.56	19.56	20.03	30.5	32.52	26.57	27.24	31.99	33.88	14.03	15.37	27.06	30.89	26.6	18.66	18.51	28.8	27.23	31.85
4	14.62	16.31	27.25	23.16	23.32	24.62	19.18	19.74	29.12	30.28	24.69	25.74	31.91	35.21	13.36	15.32	26.64	26.07	24.03	14.58	17.04	29.16	28.07	28.62
5	20.21	20.87	35.19	28.91	29.52	30.14	24.57	25.33	35.27	37.26	28.83	32.14	23.83	26.15	23.73	20.84	31.08	36.24	21.56	18.08	16.18	29.09	26.6	28.48
6	31.15	21.41	44.36	27.81	35.55	27.85	31.92	23.31	45	36.48	41.02	29.8	35.24	26.21	27.48	20.53	39.68	37.82	29.2	22.59	19.18	27.94	25.2	26.45
7	16.95	15.48	25.24	20.07	26.39	24.04	19.87	17.8	30.2	28.71	26.57	24.53	20.21	17.4	15.23	14.91	25.09	24.76	28.63	20.03	18.01	32.01	28.79	29.76
8	16.78	22.83	32.81	29.34	26.08	29.64	21.26	24.71	34.12	39.97	29.27	33.42	22.37	28.47	15.32	21.63	32.65	40.37	21.23	18.06	16.39	26.11	26.21	25.3
9	18.01	26.78	32.03	31.43	26.38	34.54	22.36	28.07	32.65	38.43	28.1	35.54	22.59	31.5	16.1	23.78	30.41	37.75	22.03	17.95	17.38	27.04	27.79	27.79
10	26.1	31.07	36.62	45	30.24	35.02	30.17	30.39	40.1	45	34.48	37.1	31.21	34.21	26.67	28.41	33.52	39.09	25.19	17.67	20.97	28.78	25.88	26.42
11	35.47	19.81	38.23	27.17	40.03	27.22	36.65	22.01	45	34.96	41.91	30.86	45	24.93	31.89	18.63	40.98	34.56	28.68	18.64	22.75	29.16	29.89	32.55
12	24.15	20.99	34.75	27.06	31.52	29.33	23.49	21.09	41.06	34.5	33.04	29.53	25.76	23.2	21.13	18.78	34.28	34.32	25.24	15.21	19.38	29.95	26.74	24.82
13	16.26	15.11	29.42	22.83	25.85	24	19.88	17.67	31.36	30.41	26.08	24.03	20.12	18.01	14.82	18.36	28.57	29.39	29	25.7	21.39	32.06	26.36	30.4
14	18.14	17.62	30.69	21.99	27.58	25.62	21.74	22.01	35.23	33.42	27.82	28.28	21.43	22.72	16.82	17.74	29.53	35.07
15	17.39	18.02	33.69	26.71	26.66	26.65	22.57	21.57	33.42	32.43	28.62	28.04	22.42	22.8	15.63	17	31.93	31.32
16	16.19	20.09	31.78	29.65	21.18	26.58	19.94	22.48	33.92	34.04	27.69	30.66	21.2	24.65	13.84	19.93	28.69	31.11
17	19.48	20.88	35.16	34.56	20.49	23.88	23.68	23.68	35.36	34.76	33.17	31.29	26.03	25.69	20.06	19.56	36.5	33.9	29.51	22.87	23.51	32.09	31.34	32.02
* The mean Ct of three replicates is reported. The Ct of a reaction with a melting curves different from expected were not considered.
** Patients #6, #10, and #11 were excluded from the analysis because the Ct values of RNU6-2 Ct were over 30 when amplification of adjacent non-cancerous kidney tissue or ccRCC specimen was performed.
