# Supplementary material for: Detection of urinary miRNAs for diagnosis of clear cell renal cell carcinoma
Source: Sci Rep. 2020 Dec 4;10:21290. doi: 10.1038/s41598-020-77774-9 (PMC7718885; doi:10.1038/s41598-020-77774-9)
Supplement: Supplementary file 4 — Supplementary information. [file 41598_2020_77774_MOESM4_ESM.xlsx]

## Sheet: Foglio1
Supplementary Table S14. Processed data concerning miRNA expression by ccRCC resulting from RT-qPCR. In light blue, ∆Ct, as normalized expression of miRNAs, in the adjacent non-cancerous kidney tissue and ccRCC specimen of each patient. In grey, overexpression folds (positive values, Log2) or underexpression folds (negative values, Log2) by ccRCC specimens as compared to corresponding adjacent no…
	∆Ct (normalized expression of miRNAs)																overexpression folds or underexpression folds by ccRCC specimens as compared to adjacent non-cancerous kidney tissues (Log2)
Patient # **	miR-122 / RNU6-2	miR-122 / RNU6-2	miR-1271 / RNU6-2	miR-1271 / RNU6-2	miR-15b / RNU6-2	miR-15b / RNU6-2	miR-625 / RNU6-2	miR-625 / RNU6-2	miR-629 / RNU6-2	miR-629 / RNU6-2	miR-93 / RNU6-2	miR-93 / RNU6-2	miR-1260a / RNU6-2	miR-1260a / RNU6-2	miR-369 / RNU6-2	miR-369 / RNU6-2	miR-122	miR-1271	miR-15b	miR-625	miR-629	miR-93	miR-1260a	miR-369
	Adjacent non-cancerous kidney tissue	ccRCC	Adjacent non-cancerous kidney tissue	ccRCC	Adjacent non-cancerous kidney tissue	ccRCC	Adjacent non-cancerous kidney tissue	ccRCC	Adjacent non-cancerous kidney tissue	ccRCC	Adjacent non-cancerous kidney tissue	ccRCC	Adjacent non-cancerous kidney tissue	ccRCC	Adjacent non-cancerous kidney tissue	ccRCC
1	12.98	5.44	9.61	9.81	4.26	0.98	17.76	15.67	11.21	9.94	4.72	3.72	0.43	-0.39	7.16	14.45	7.54	-0.2	3.28	2.09	1.27	1	0.82	-7.29
2	10.55	13.45	10.45	9.52	6.16	3.58	13.84	14.92	7.83	10.34	3.35	4.25	0.61	-0.48	13.14	8.13	-2.9	0.93	2.58	-1.08	-2.51	-0.9	1.09	5.01
3	15.88	9.24	8.54	7.47	4.27	1.94	15.21	14.43	11.28	9.15	16.7	15.79	-1.26	-2.72	11.77	12.8	6.64	1.07	2.33	0.78	2.13	0.91	1.46	-1.03
4	12.63	6.85	8.7	8.31	4.56	3.43	14.5	13.97	10.07	9.43	17.29	18.9	-1.26	-0.99	12.02	9.76	5.78	0.39	1.13	0.53	0.64	-1.61	-0.27	2.26
5	14.98	8.04	9.31	9.27	4.36	4.46	15.06	16.39	8.62	11.27	3.62	5.28	3.52	-0.03	10.87	15.37	6.94	0.04	-0.1	-1.33	-2.65	-1.66	3.55	-4.5
7	8.29	4.59	9.44	8.56	2.92	2.32	13.25	13.23	9.62	9.05	3.26	1.92	-1.72	-0.57	8.14	9.28	3.7	0.88	0.6	0.02	0.57	1.34	-1.15	-1.14
8	16.03	6.51	9.3	6.81	4.48	1.88	17.34	17.14	12.49	10.59	5.59	5.64	-1.46	-1.2	15.87	17.54	9.52	2.49	2.6	0.2	1.9	-0.05	-0.26	-1.67
9	14.02	4.65	8.37	7.76	4.35	1.29	14.64	11.65	10.09	8.76	4.58	4.72	-1.91	-3	12.4	10.97	9.37	0.61	3.06	2.99	1.33	-0.14	1.09	1.43
12	10.6	6.07	7.37	8.34	-0.66	0.1	16.91	13.51	8.89	8.54	1.61	2.21	-3.02	-2.21	10.13	13.33	4.53	-0.97	-0.76	3.4	0.35	-0.6	-0.81	-3.2
13	13.16	7.72	9.59	8.89	3.62	2.56	15.1	15.3	9.82	8.92	3.86	2.9	-1.44	3.25	12.31	14.28	5.44	0.7	1.06	-0.2	0.9	0.96	-4.69	-1.97
14	12.55	4.37	9.44	8	3.6	4.39	17.09	15.8	9.68	10.66	3.29	5.1	-1.32	0.12	11.39	17.45	8.18	1.44	-0.79	1.29	-0.98	-1.81	-1.44	-6.06
15	16.3	8.69	9.27	8.63	5.18	3.55	16.03	14.41	11.23	10.02	5.03	4.78	-1.76	-1.02	14.54	13.3	7.61	0.64	1.63	1.62	1.21	0.25	-0.74	1.24
16	15.59	9.56	4.99	6.49	3.75	2.39	17.73	13.95	11.5	10.57	5.01	4.56	-2.35	-0.16	12.5	11.02	6.03	-1.5	1.36	3.78	0.93	0.45	-2.19	1.48
17	15.68	13.68	1.01	3	4.2	2.8	15.88	13.88	13.69	10.41	6.55	4.81	0.58	-1.32	17.02	13.02	2	-1.99	1.4	2	3.28	1.74	1.9	4
** Patients #6, #10, and #11 are not reported because the Ct values of RNU6-2 Ct were over 30 when amplification of adjacent non-cancerous kidney tissue or ccRCC specimen was performed (see Supplementary Table S13).
