# Supplementary material for: Detection of urinary miRNAs for diagnosis of clear cell renal cell carcinoma
Source: Sci Rep. 2020 Dec 4;10:21290. doi: 10.1038/s41598-020-77774-9 (PMC7718885; doi:10.1038/s41598-020-77774-9)
Supplement: Supplementary file 5 — Supplementary information. [file 41598_2020_77774_MOESM5_ESM.xlsx]

## Sheet: Foglio1
Supplementary Table S15. Raw data concerning miRNA presence in the urine of healthy subjects (HSs) resulting from RT-qPCR. miR-16, miRTC, and cel-miR-39 were used as internal controls.
	Ct *
HS #	miR-16	miRTC	cel-mir-39	miR-122	miR-1271	miR-15b
1	31.97	30.76	23.58	32.08	33.71	34.96
2	27.58	26.79	20.86	31.55	28.31	31.38
3	29.65	30.72	21.89	32.52	29.19	32.25
4	21.2	20.7	15.65	27.72	29	25.68
5	20.77	18.07	16.39	27.13	26.69	24.15
6	20.89	18.87	16.14	40	27.12	23.56
7	31.03	27.12	25.89	32.3	28.85	33.27
8	29.23	26.26	16.06	33.2	27.76	29.48
9	32.75	29.39	27.97	40	30.26	33.24
10	25.72	29.61	40	40	28.69	30.62
11	26.53	23.17	26.44	31.46	30.44	33.05
12	28.76	20.28	21.43	33.42	29.03	29.09
13	29.7	25.58	26.91	33.3	30.02	28.44
14	26.4	20.59	21.31	30.64	30.61	27.02
* The mean Ct of three replicates is reported. The Ct of a reaction with a melting curve different from expected were not considered.
